# Supplementary material for: Uptake and predictors of direct-acting antiviral treatment for hepatitis C among people receiving opioid agonist therapy in Sweden and Norway: a drug utilization study from 2014 to 2017
Source: Subst Abuse Treat Prev Policy. 2020 Jun 30;15:44. doi: 10.1186/s13011-020-00286-2 (PMC7325258; doi:10.1186/s13011-020-00286-2)
Supplement: Supplementary file 2 — Additional file 2. Flowchart of study populations in Norway and Sweden from 2014 to 2017. According to World Health Organization Collaborating Centre for Drug Statistics Methodology, ATC/DDD Index. OAT = opioid agonist therapy, DDD = defined daily dose. The DDDs are the assumed average maintenance dose per day for a drug used for its main indication. *Therapeutic subgroup, chemical subgroup, or chemical substance. **Including clonazepam. ***Excluding clonazepam [file 13011_2020_286_MOESM2_ESM.xlsx]

## Sheet: Additional file 2
Additional file 2
