# Supplementary material for: Uptake and predictors of direct-acting antiviral treatment for hepatitis C among people receiving opioid agonist therapy in Sweden and Norway: a drug utilization study from 2014 to 2017
Source: Subst Abuse Treat Prev Policy. 2020 Jun 30;15:44. doi: 10.1186/s13011-020-00286-2 (PMC7325258; doi:10.1186/s13011-020-00286-2)
Supplement: Supplementary file 4 — Additional file 4. Anatomical Therapeutic Chemical Classification and defined daily dose for OAT medications. OAT = opioid agonist therapy; SD = standard deviation; Sources: The Swedish Prescribed Drug Register (SPDR), The Norwegian Prescription Database (NorPD). *Last registered OAT medication each calendar year [file 13011_2020_286_MOESM4_ESM.xlsx]

## Sheet: Additional file 4
Additional file 4
Description*	ATC code	DDD
Nervous system drugs	N
Buprenorphine	N07BC01	8 mg
Methadone	N07BC02	25 mg
Buprenorphine/naloxone	N07BC51	8 mg
Levomethadone	N07BC05	15 mg
Benzodiazepine derivatives**	N05BA
Diazepam	N05BA01
Oxazepam	N05BA04
Lorazepam	N05BA06
Alprazolam	N05BA12
Nitrazepam	N05CD02
Flunitrazepam	N05CD03
Midazolam	N05CD08
Clonazepam	N03AE01
Hypnotics and sedatives	N05CF
Zopiclone	N05CF01
Zolpidem	N05CF02
Antiepileptics***	N03A
Barbiturates and derivatives	N03AA
Hydantoin derivatives	N03AB
Carboxamide derivatives	N03AF
Fatty acid derivatives	N03AG
Other antiepileptics	N03AX
Antidepressants	N06A
Non-selective monoamine reuptake inhibitors	N06AA
Selective serotonin reuptake inhibitors	N06AB
Monoamine oxidase inhibitors, non-selective	N06AF
Monoamine oxidase A inhibitors	N06AG
Other antidepressants	N06AX
Antipsychotics	N05A
Phenothiazines w/aliphatic side-chain	N05AA
Phenothiazeines w/piperazine structure	N05AB
Phenothiazeines w/piperidine structure	N05AC
Butyrophenone derivatives	N05AD
Indole derivatives	N05AE
Thioxanthene derivatives	N05AF
Diphenylbutylpiperidine derivatives	N05AG
Diazepines, oxazepines, thiazepines and oxepines	N05AH
Benzamides	N05AL
Lithium	N05AN
Other antipsychotics	N05AX
Alimentary tract and metabolism:	A
Drugs used in Diabetes	A10
Vitamins	A11
Blood and blood forming organs	B
Antithrombotic agents	B01
Antianemic preparations	B03
Cardiovascular system	C
Cardiac therapy	C01
Antihypertensives	C02
Diuretics	C03
Beta blocking agents	C07
Calcium channel blockers	C08
Agents acting on the renin-angiotensin system	C09
Lipid modifying agents	C10
Dermatologicals	D
Antibiotics and chemotherapeutics for dermatological use	D06
Genito urinary system and sex hormones	G03
Anti-infective for systemic use	J
Antibacterials for systemic use	J01
Antivirals for treatment of HCV infection, DAAs	J05AP
Telaprevir	J05AP02
Boceprevir	J05AP03
Faldaprevir	J05AP04
Simeprevir	J05AP05
Asunaprevir	J05AP06
Daclatasvir	J05AP07
Sofosbuvir	J05AP08
Dasabuvir	J05AP09
Ledipasvir and Sofosbuvir	J05AP51
Dasabuvir, ombitasvir, paritaprevir and ritonavir	J05AP52
Ombitasvir, paritaprevir and ritonavir	J05AP53
Elbasvir and grazoprevir	J05AP54
Sofosbuvir and velpatasvir	J05AP55
Sofosbuvir, velpatasvir, and voxilaprevir	J05AP56
Glecaprevir and pibrentasvir	J05AP57
Musculo-skeletal system	M
Antiinflammatory and antirheumatic products	M01
Respiratory system	R
Nasal preperations	R01
Drugs for obstructive airway diseases	R03
Cough and cold preperations	R05
