# Supplementary material for: Uptake and predictors of direct-acting antiviral treatment for hepatitis C among people receiving opioid agonist therapy in Sweden and Norway: a drug utilization study from 2014 to 2017
Source: Subst Abuse Treat Prev Policy. 2020 Jun 30;15:44. doi: 10.1186/s13011-020-00286-2 (PMC7325258; doi:10.1186/s13011-020-00286-2)
Supplement: Supplementary file 5 — Additional file 5. Basic characteristics of patients receiving OAT from 2014 to 2017 in Sweden and Norway. OAT = opioid agonist therapy, HCV = hepatitis C virus infection, DAA = direct-acting antiviral agent, CI = confidence interval. Sources: The Swedish Prescribed Drug Register (SPDR), The Norwegian Prescription Database (NorPD). *Exluding Ribavirin (J05AP01) [file 13011_2020_286_MOESM5_ESM.xlsx]

## Sheet: Additional file 5
Additional file 5
		2014		2015		2016		2017
Country		Sweden	Norway	Sweden	Norway	Sweden	Norway	Sweden	Norway
OAT study population, n		2663	6057	2640	6005	2683	5537	2739	5545
Gender, n (%)
Male		1911 (72)	4266 (70)	1886 (71)	4224 (70)	1939 (72)	3893 (70)	1961 (72)	3870 (70)
Female		752 (28)	1791 (30)	754 (29)	1781 (30)	744 (28)	1644 (30)	778 (28)	1675 (30)
Age, n (%)
18-35		671 (25)	1219 (20)	648 (25)	1131 (19)	649 (24)	957 (17)	647 (24)	878 (16)
36-45		817 (31)	2181 (36)	786 (30)	2043 (34)	806 (30)	1812 (33)	819 (30)	1747 (32)
46-55		744 (28)	2044 (34)	737 (28)	2095 (35)	708 (26)	1960 (35)	713 (26)	1998 (36)
56-75		431 (16)	613 (10)	469 (18)	736 (12)	520 (19)	808 (15)	560 (20)	922 (17)
Mean age (SD)
Male		44 (10)	44.1 (9)	44.5 (11)	44.8 (9)	44.6 (11)	45.3 (9)	45.1 (11)	46.1 (9)
Female		43.5 (11)	43.1 (9)	44.1 (12)	43.9 (9)	44.5 (12)	44.5 (9)	44.3 (12)	45.2 (10)
OAT medication, n (%)*
Methadone		1267 (48)	2810 (46)	1225 (46)	2724 (45)	1215 (45)	2372 (43)	1198 (44)	2504 (45)
Buprenorphine		875 (33)	2049 (34)	929 (35)	2113 (35)	999 (37)	2130 (39)	1075 (39)	2190 (40)
Buprenorphine/naloxone		521 (20)	1198 (20)	485 (18)	1168 (20)	469 (18)	1035 (19)	466 (17)	851 (15)
