# Supplementary material for: Uptake and predictors of direct-acting antiviral treatment for hepatitis C among people receiving opioid agonist therapy in Sweden and Norway: a drug utilization study from 2014 to 2017
Source: Subst Abuse Treat Prev Policy. 2020 Jun 30;15:44. doi: 10.1186/s13011-020-00286-2 (PMC7325258; doi:10.1186/s13011-020-00286-2)
Supplement: Supplementary file 6 — Additional file 6. Annual and cumulative DAA and HCV treatment among patients receiving OAT from 2014 to 2017. OAT = opioid agonist therapy, DAA = direct-acting antiviral agent, OR = odds ratio, aOR = adjusted odds ratio, CI = confidence interval. Source: The Norwegian Prescription Database (NorPD) and The Swedish Prescribed Drug Register (SPDR). *N05BA01, N05BA04, N05BA06, N05BA12, N05CD02, N05CD03, N05CD08, N03AE01. **N05CF01 and N05CF02. ***N03AA, N03AB, N03AF, N03AG, N03AX. ****N06AA, N06AB, N06AF, N06AG, N06AX. *****N05AA, N05AB, N05AC, N05AD, N05AE, N05AF, N05AG, N05AH, N05AL, N05AN, N05AX. For ATC codes see additional file 4 [file 13011_2020_286_MOESM6_ESM.xlsx]

## Sheet: Additional file 6
Additional file 6:
	2014		2015		2016		2017
Country	Norway	Sweden	Norway	Sweden	Norway	Sweden	Norway	Sweden
HCV treatment n (overall)	148	54	178	105	216	124	378	124
DAAs, n*	66	38	136	102	184	123	366	123
DAAs % of HCV treatment	44.6	70.4	76.4	97.1	85.2	99.2	96.8	99.2
Study population n,	6057	2663	6005	2640	5537	2683	5545	2739
DAA treatment % (95% CI)	1.1 (0.8-1.4)	1.4 (0.9-1.9)	2.3 (1.9-2.6)	3.9 (3.1-4.6)	3.3 (2.9-3.8)	4.6 (3.8-5.4)	6.6 (6-7.3)	4.5 (3.7-5.3)
Cumulative frequency DAA treatment	1.1	1.4	3.4	5.3	6.7	9.9	13.3	14.4
HCV treatment % (95% CI)	2.4 (2.1-2.8)	2.0 (1.5-2.6)	3.0 (2.5-3.4)	4.0 (3.2-4.7)	3.9 (3.4-4.4)	4.6 (3.8-5.4)	6.8 (6.2-7.5)	4.5 (3.8-5.3)
Cumulative frequency HCV treatment	2.4	2.0	5.4	6.0	9.3	10.6	16.1	15.1
Most prevalent DAAs*:
Sofosbuvir	66	38	60	62	80	62	25	7
Ledipasvir and sofosbuvir			76	37	47	53	2	10
Elbasvir and grazoprevir							205	25
Sofosbuvir and velpatasvir					10	5	117	58
Glekaprevir and pibrentasvir								11
