# Supplementary material for: Uptake and predictors of direct-acting antiviral treatment for hepatitis C among people receiving opioid agonist therapy in Sweden and Norway: a drug utilization study from 2014 to 2017
Source: Subst Abuse Treat Prev Policy. 2020 Jun 30;15:44. doi: 10.1186/s13011-020-00286-2 (PMC7325258; doi:10.1186/s13011-020-00286-2)
Supplement: Supplementary file 7 — Additional file 7. Logistic regression on factors associated with DAA treatment among patients receiving OAT in 2017. OAT = opioid agonist therapy. Sources: The Swedish Prescribed Drug Register (SPDR) and the Norwegian Prescription Database (NorPD). *Methadone, levomethadone, buprenorphine and buprenorphine-naloxone [file 13011_2020_286_MOESM7_ESM.xlsx]

## Sheet: Additional file 7
Additional file 7:
	2017			2017
Country	Norway			Sweden
OAT study population, n	5543			2739
	OR (95% CI)	aOR (95% CI)	p-value	OR (95% CI)	aOR (95% CI)	p-value
Gender
Male	1.0 (ref.)	1.0 (ref.)		1.0 (ref.)	1.0 (ref.)
Female	0.7 (0.6-0.9)	0.8 (0.6-1.0)	0.025	0.5 (0.3-0.8)	0.6 (0.3-0.9)	0.017
Age
18-35	1	1.0 (ref.)		1.0 (ref.)	1.0 (ref.)
36-45	1.0 (0.7-1.5)	1.0 (0.7-1.4)	1.0	1.6 (0.9-2.9)	1.5 (0.9-2.7)	0.2
46-55	1.4 (1.0-2.0)	1.3 (1.0-1.9)	0.1	2.0 (1.1-3.6)	1.8 (1.0-3.2)	0.046
56-75	1.5 (1.1-2.3)	1.5 (1.0-2.2)	0.1	1.9 (1.0-3.5)	1.6 (0.8-3.0)	0.2
OAT medication
Methadone/levomethadone	1.0 (ref.)	1.0 (ref.)		1.0 (ref.)	1.0 (ref.)
Buprenorphine	0.9 (0.7-1.1)	1.0 (0.8-1.3)	1.0	0.8 (0.5-1.)	0.8 (0.5-1.3)	0.3
Buprenorphine/naloxone	0.7 (0.5-0.9)	0.8 (0.5-1.1)	0.2	0.9 (0.4-1.4)	0.9 (0.5-1.6)	0.7
Other medications:
Benzodiazepines*	1.2 (0.9-1.4)	1.1 (0.9-1.4)	0.2	1.0 (0.6-1.7)	1.0 (0.6-1.9)	0.8
Hypnotics and sedatives**	1.0 (0.8-1.4)	1.0 (0.7-1.4)	0.9	0.9 (0.6-1.4)	0.9 (0.6-1.4)	0.7
Antiepileptics***	1.0 (0.7-1.3)	1.0 (0.8-1.4)	0.8	0.8 (0.5-1.3)	0.9 (0.6-1.5)	0.7
Antidepressants****	1.1 (0.8-1.4)	1.2 (0.9-1.6)	0.2	0.7 (0.5-1.1)	0.8 (0.5-1.1)	0.2
Antipsychotics*****	0.8 (0.6-1.0)	0.8 (0.6-1.1)	0.2	1.0 (0.6-1.5)	1.1 (0.7-1.7)	0.7
Drugs used in Diabetes	1.0 (0.6-1.7)	1.1 (0.6-1.9)	0.8	2.6 (1.5-4.4)	3.2 (1.8-5.7)	0.000
Lipid modyfying agents	0.5 (0.3-1.0)	0.4 (0.2-0.9)	0.015	0.7 (0.3-1.9)	0.4 (0.1-1.0)	0.1
Antibacterials for systemic use	0.8 (0.6-1.0)	0.8 (0.6-1.0)	0.029	0.7 (0.5-1.0)	0.7 (0.5-1.0)	0.1
